# Supplementary material for: Adapting and deploying a digital program for training non-specialist providers on a brief psychological intervention for depression in rural Gujarat, India
Source: PLOS Glob Public Health. 2024 Dec 5;4(12):e0003967. doi: 10.1371/journal.pgph.0003967 (PMC11620360; doi:10.1371/journal.pgph.0003967)
Supplement: S2 Data — (CSV) [file pgph.0003967.s003.csv]

record_id	a_1	a_2	a_3	a_4	a_5	a_6	a_7	a_8	a_9	a_10	a_11	a_12	a_13	a_14	a_15	a_16	a_17	a_18	a_19	a_20	a_21	a_22	a_23	a_24	a_25	a_26	a_complete	b_1	b_2	b_3	b_4	b_5	b_6	b_7	b_8	b_9	b_10	b_11	b_12	b_13	b_14	b_15	b_16	b_17	b_18	b_19	b_20	b_21	b_22
PID_102																											0
PID_103																											0	4	4	2	4	3	3	4	4	3	3	3	1	3	3	1	2	1	4	3	2	1	2
PID_104																											0	4	1	3	4	4	4	4	1	1	3	3	3	3	3	3	2	1	4	1	2	4	2
PID_105																											0
PID_106																											0	1	4	1	3	4	1	4	1	4	3	3	2	3	2	2	2	1	4	3	2	4	3
PID_107	3	4	4	4	4	3	2	2	2	3	1	4	4	4	3	1	1	1	4	1	1	2	2	4	4	4	2
PID_108																											0	4	1	1		2	2	2	1	1	3	1	2	4	2	1	2	1	4	4	2	1	1
PID_109																											0	4	4	1			2	4	2	3	2	2			2	3	3	1	1		2	4	2
PID_110																											0	1	4	2	4	3	1	3	1	3	3	3	2	2	4	3	4	4	1	3	3	1	2
PID_111	3	2	3	2	2	3	3	1	2	2	1	2	3	3	1	2	3	4	3	3	3	2	3	2	3	3	2
PID_112	3	4	4	3	3	1	1	4	4	4	3	4	4	3		3	4	1	4	1	3	2	2	3	3	4	2
PID_113																											0	1	1	2	3	1	2	2	1	1	4	1	2	2	2	1	2	1	1	1	4	4	1
PID_114	4	4	4	3	4	3	3	2	2	4	3		1	2	3	4	3	3	1	4	2	4	1	4	1	4	2
PID_116	3	2	4	4	4	1	3	4	3	4	3	4	4	2	3	2	3	2	1	1	1	4	4	2	1	2	2
PID_117																											0
PID_118																											0
PID_120																											0	4	1	2	4	2	3	4	4	1	4	3	3	1	3	4	4	4	4	2	2	1	2
PID_121	2	2	3	3	4	2	2	4	3	4	1	2	4	1	3	4	3	4	4	1	1	2	1	3	1	2	2
PID_122	4	4	4	1	4	3	3	4	4	4	4	4	1	4	3	4	1	1	4	2	1	3	4	2	3	2	2
PID_123																											0
PID_124																											0
PID_125	1	2	1	4	4	3	4	2	4	3	3	1	4	1	1	4	2	2	4	3	1	2	1	2	4	4	2
PID_126	1	4	4	3	3	1	3	2	4	3	2	1	1	4	3	1	4	2	4	1	1	3	2	3	1	4	2
PID_127																											0	4	4	1	4	2	3	4	1	4	2	3	2	3	4	3	3	1	3	2	4	4	2
PID_128	4	4	4	3	4	1	2	2	2	1	2	3	2	1	1	4	3	4		3	1	4	4	3	1	3	2
PID_129	1	2	4	4	4	3	2	2	4	4	4	4	4	2		3	4	1	1	4	4	3	1	2	4	2	2
PID_130																											0	1	1	1	4	3	1	4	1	3	3	3	2	3	2	2	4	1	4	3	2	4	2
PID_131	4		1		3	3	1	1	3	4	4	2	2	2	3	2	4	3	4	2	2	2	4	3	1	2	2
PID_132																											0	4	1	2	4	3	4	1	1	4	3	1	2	4	2	3	4	4	4	4	2	4	2
PID_133																											0
PID_134																											0	1	4	1	3	2	1	3	1	4	3	3	2	4	3	3		1	4	4	2	1	1
PID_135	1	4	4	4	4	1	3	2	4	4	1	4	1	4	4	3	3	4	4	1	4	4	2	1	1	3	2
PID_136																											0
PID_137	1	3	4	1	3	3	3	2	1	2	3	4	1	3	3	4	2	1	4	1	4	4	1	3	3	1	2
PID_139																											0
PID_140	1	4	4	4	3	3	3	2	2	3	3	2	1	4	3	4	4	4	4	1	4	2	3	2	3	4	2
PID_141	4	2	4	4	2	1	1	2	2	3	3	3	4	4	3	3	3	4	4	4	4	3	1	3	1	2	2
PID_142																											0
PID_143	3	4	4	4	3	1	3	2	4	3	3	2	2	4	3	3	1	3	1	1	1	2	1	3	1	3	2
PID_144																											0
PID_145																											0	4	4	2	3	3	4	3	2	2	1	2	1	3	2	3	4	2	4	4	2	4	2
[truncated: 35 more columns]
